# Supplementary material for: LTR-Retrotransposons in R. exoculata and Other Crustaceans: The Outstanding Success of GalEa-Like Copia Elements
Source: PLoS One. 2013 Mar 4;8(3):e57675. doi: 10.1371/journal.pone.0057675 (PMC3587641; doi:10.1371/journal.pone.0057675)
Supplement: Table S1 — Report of the sequences obtained from PCR approaches. For each element, the host species, name, length and accession number are given, as well as the PCR methodology and primers used. (XLSX) [file pone.0057675.s003.xlsx]

## Sheet: PCR results
Species		Sequences	Element	Length (bp)	Accession number	PCR approaches	Primer Forward	Primer Reverse
	Gypsy
Rimicaris exoculata		GyRex1a	GyRex1	446	HF548771	PCR walking	WAP2	GyRex1_92-
		GyRex1b	GyRex1	791	HF548772	PCR walking	WAP2	GyRex1_160-
		GyRex1c	GyRex1	1350	HF548773	PCR walking	WAP2	GyRex1_239-
		GyRex1d	GyRex1	651	HF548774	PCR walking	WAP2	GyRex1_109-
		GyRex1e	GyRex1	275	HF548775	Degenerate primers	GD1	GD2
		GyRex1f	GyRex1	866	HF548776	TE walking	GyRex1_198+	GD3
		GyRex1g	GyRex1	1111	HF548777	PCR walking	GyRex1_1296+	WAP2
		GyRex1h	GyRex1	564	HF548778	PCR walking	GyRex1_2233+	WAP2
		GyRex2a	GyRex2	1438	HF548779	Specific primers	GyRex2_3658+	GyRex2_110-
		GyRex2b	GyRex2	500	HF548780	PCR walking	WAP2	GyRex2_207-
		GyRex2c	GyRex2	1075	HF548781	PBS walking	GyRex2 PBS+	GyRex2_60-
		GyRex2d	GyRex2	858	HF548782	TE walking	GD0	GyRex2_56-
		GyRex2e	GyRex2	524	HF548783	Degenerate primers	GD1	GD2
		GyRex2f	GyRex2	420	HF548784	TE walking	GyRex2_360+	GD3
		GyRex2g	GyRex2	482	HF548785	PCR walking	GyRex2_1663+	WAP2
		GyRex2h	GyRex2	413	HF548786	PCR walking	GyRex2_2070+	WAP2
		GyRex2i	GyRex2	1221	HF548787	Specific primers	GyRex2_3658+	GyRex2_250-
		GyRex2j	GyRex2	684	HF548788	Specific primers	GyRex2_3658+	GyRex2_110-
		GyRex2k	GyRex2	729	HF548789	PCR walking	GyRex2_5033+	WAP2
		GyRex3a	GyRex3	233	HF548790	PCR walking	WAP2	GyRex3_74-
		GyRex3b	GyRex3	472	HF548791	PCR walking	WAP2	GyRex3_64-
		GyRex3c	GyRex3	515	HF548792	Degenerate primers	GD1	GD2
		GyRex3d	GyRex3	423	HF548793	TE walking	GyRex3_422+	GD3
		GyRex3e	GyRex3	426	HF548794	PCR walking	GyRex3_1199+	WAP2
		GyRex3f	GyRex3	1086	HF548795	PCR walking	GyRex3 1491+	WAP2
		GyRex4a	GyRex4	622	HF548796	Degenerate primers	GD3	GD3
		GyRex4b	GyRex4	546	HF548797	TE walking	GD1	GyRex5_270-
		GyRex5a	GyRex5	671	HF548798	PCR walking	-	WAP2
		GyRex6a	GyRex6	1160	HF548799	PCR walking	WAP2	Gyrex2_60-
Agononida laurentae		GyAla1a	GyAla1	526	HF548816	Degenerate primers	GD1bis	rcDD4soft
		GyAla2a	GyAla2	592	HF548817	TE walking	GD1	GyAla2_169-
		GyAla2b	GyAla2	619	HF548818	Degenerate primers	GD3	GD3
Alvinocaris markensis		GyAlma2a	GyAlma2	999	HF548823	Specific primers	GyRex2_769+	GyRex2_1767-
		GyAlma2b	GyAlma2	999	HF548824	Specific primers	GyRex2_769+	GyRex2_1767-
Bythograea thermydron		GyBy1a	GyBy1	524	HF548800	Degenerate primers	GD1	GD2
		GyBy1b	GyBy1	388	HF548801	TE walking	GyBy1_452+	GD3
Chorocaris chacei		GyChoro1a	GyChoro1	525	HF548810	Degenerate primers	GD1	GD2
		GyChoro1b	GyChoro1	357	HF548811	TE walking	GyChoro1_510+	GD3
		GyChoro2a	GyChoro2	340	HF548812	TE walking	GD1	GyChoro2_117-
		GyChoro2b	GyChoro2	620	HF548813	Degenerate primers	GD3	GD3
Litopenaeus vanameii		GyLiva6b	GyLiva6	830	HF548815	TE walking	GyLiva6_463+	GD3
Maja squinado		GyMaja1a	GyMaja1	569	HF548821	Degenerate primers	GD1	GD2
		GyMaja2a	GyMaja2	623	HF548822	Degenerate primers	GD3	GD3
Mirocaris fortunata		GyMiro2a	GyMiro2	950	HF548814	Specific primers	GyRex2_769+	GyRex2_1767-
Munidopsis recta		GyMur1a	GyMur1	862	HF548809	Specific primer	GyEa1+	GyEa1-
Necora puber		GyNeco1a	GyNeco1	521	HF548802	Degenerate primers	GD1	GD2
		GyNeco1b	GyNeco1	494	HF548803	TE walking	GyNeco1_353+	GD3
Nematocarcinus burukovskii		GyNem1a	GyNem1	526	HF548804	Degenerate primers	GD1bis	rcDD4soft
		GyNem1b	GyNem1	515	HF548805	TE walking	GyNem1_331+	GD3
Orconectes limosus		GyOrli1a	GyOrli1	866	HF548806	Degenerate primers	GD1	GD3
Penaeus monodon		GyPemo1b	GyPemo1	730	HF548819	TE walking	GyPemo1_294+	GD3
		GyPemo2b	GyPemo2	430	HF548820	TE walking	GyPemo2_329+	GD3
Sacculina carcini		GySac1a	GySac1	887	HF548807	Degenerate primers	GD1	GD3
		GySac2a	GySac2	895	HF548808	Degenerate primers	GD1	GD3
	Copia
Rimicaris exoculata		CoRex1a	CoRex1	357	HF548730	PCR walking	WAP2	CoRex1 169-
		CoRex1b	CoRex1	2032	HF548731	PBS walking	PBSmet	CoRex1_136-
		CoRex1c	CoRex1	535	HF548732	PCR walking	WAP2	CoRex1_49-
		CoRex1d	CoRex1	803	HF548733	PCR walking	WAP2	CoRex1_106-
		CoRex1e	CoRex1	367	HF548734	Degenerate primers	CD1	CD2
		CoRex1f	CoRex1	907	HF548735	TE walking	CoRex1_356+	CD3
		CoRex1g	CoRex1	339	HF548736	PCR walking	CoRex1_4396+	WAP2
		CoRex1h	CoRex1	259	HF548737	Specific primer	CoRex1_5500+	CoRex1-LTR
		CoRex2a	CoRex2	873	HF548738	PCR walking	WAP2	CoRex2_260-
		CoRex2b	CoRex2	2075	HF548739	PBS walking	PBSmet	CoRex2_210-
		CoRex2c	CoRex2	993	HF548740	PCR walking	WAP2	CoRex2_44-
		CoRex2d	CoRex2	289	HF548741	PCR walking	WAP2	CoRex2_75-
		CoRex2e	CoRex2	335	HF548742	Degenerate primers	CD1	CD2
		CoRex2f	CoRex2	1135	HF548743	TE walking	CoRex2_285+	WAP2
		CoRex2g	CoRex2	606	HF548744	TE walking	CoRex2 2368+	WAP2
		CoRex3a	CoRex3	1770	HF548745	PBS walking	PBSmet	CoRex3_213-
		CoRex3b	CoRex3	1403	HF548746	PCR walking	WAP2	CoRex3 47-
		CoRex3c	CoRex3	637	HF548747	PCR walking	WAP2	CoRex3_96-
		CoRex3d	CoRex3	370	HF548748	Degenerate primers	CD1	CD2
		CoRex3e	CoRex3	420	HF548749	PCR walking	CoRex3_274+	WAP2
		CoRex1-cDNAa	CoRex1	319	HF548722	Specific primers	CoRex1_56+	CoRex1_365-
		CoRex1-cDNAb	CoRex1	319	HF548723	Specific primers	CoRex1_56+	CoRex1_365-
		CoRex1-cDNAc	CoRex1	319	HF548724	Specific primers	CoRex1_56+	CoRex1_365-
		CoRex2 cDNAa	CoRex2	297	HF548725	Specific primers	CoRex2_110+	CoRex2_369-
		CoRex2-cDNAb	CoRex2	297	HF548726	Specific primers	CoRex2_110+	CoRex2_369-
		CoRex2-cDNAc	CoRex2	297	HF548727	Specific primers	CoRex2_110+	CoRex2_369-
		CoRex2-cDNAd	CoRex3	289	HF548728	Specific primers	CoRex2_33+	CoRex2_311-
		CoRex2-cDNAe	CoRex4	288	HF548729	Specific primers	CoRex2_33+	CoRex2_311-
Alvinocaris lusca		CoAllu1a	CoAllu1	1118	HF548756	Specific primers	CoRex1_56+	CoRex1_4396-
		CoAllu1b	CoAllu1	1116	HF548757	Specific primers	CoRex1_56+	CoRex1_4396-
		CoAllu2a	CoAllu2	1247	HF548758	Specific primers	CoRex2_3022+	CoRex2_1191-
		CoAllu2b	CoAllu2	1246	HF548759	Specific primers	CoRex2_3022+	CoRex2_1191-
Alvinocaris markensis		CoAlma1a	CoAlma1	907	HF548760	Specific primers	CoRex1_49+	CoRex1_237-
		CoAlma1b	CoAlma1	898	HF548761	Specific primers	CoRex1_49+	CoRex1_237-
		CoAlma2a	CoAlma2	1082	HF548762	Specific primers	CoRex2_3022+	CoRex2_1191-
		CoAlma3a	CoAlma3	280	HF548763	Specific primers	CoRex3_80+	CoRex3_372-
		CoAlma3b	CoAlma3	308	HF548764	Specific primers	CoRex3_80+	CoRex3_372-
Chorocaris chacei		CoChoro1a	CoChoro1	369	HF548754	Degenerate primers	CD1	CD2
		CoChoro1b	CoChoro1	687	HF548755	TE walking	CoChoro1_244+	CD5GalEa
Maja squinado		CoMaja1a	CoMaja1	2101	HF548750	Degenerate primers	CD1	CD2
		CoMaja1b	CoMaja1	401	HF548751	PBS walking	PBS-Met	CoMaja1_117-
Mirocaris fortunata		CoMiro2a	CoMiro2	1235	HF548765	Specific primers	CoRex2_3022+	CoRex2_1191-
		CoMiro2b	CoMiro2	1245	HF548766	Specific primers	CoRex2_3022+	CoRex2_1191-
		CoMiro3a	CoMiro3	309	HF548767	Specific primers	CoRex3_80+	CoRex3_372-
Munidopsis recta		CoMur1a	CoMur1	350	HF548752	Degenerate primers	CD1	CD2
		CoMur1b	CoMur1	816	HF548753	TE walking	CoMure1_99+	CD5GalEa
	LINE
Rimicaris exoculata		Lirex1a	LiRex1	354	HF548769	PCR walking	WAP2	GyRex3_178-
		Lirex2a	LiRex2	592	HF548770	PCR walking	GyRex2_2070+	WAP2
	Transposon
Rimicaris exoculata		T-rex1a	T-Rex1	675	HF548768	Degenerate primers	CD1	CD2

## Sheet: in Silico
GyPemo1a	GyPemo1	415	Penaeus monodon	MGID126613 est_p_monodon329	http://www.marinegenomics.org/
GyPemo2a	GyPemo2	444	Penaeus monodon	MGID126443 est_p_monodon136
GyLiva1a	GyLiva1	837	Litopenaeus vanameii	MGID352304 CK591125.1
GyLiva2a	GyLiva2	651	Litopenaeus vanameii	MGID410110 LV_NC_RA12J07f
GyLiva3a	GyLiva3	787	Litopenaeus vanameii	MGID410111 LV_NC_RA12J07r
GyLiva 4a	GyLiva4	471	Litopenaeus vanameii	MGID408910 LV_NC_RA09J01f
GyLiva 5a	GyLiva5	453	Litopenaeus vanameii	MGID410477 LV_NC_RA13E21f
GyLiva6a	GyLiva6	695	Litopenaeus vanameii	MGID353368
GyLiva7a	GyLiva7	291	Litopenaeus vanameii	MGID372863 LV_HC_RA060G07r
GyEcrys1a	GyEcrys1	2261	Euphausia crystallorophias	comp152260_c0_seq1
GyHoam1a	GyHoam1	860	Homarus americanus	MGID100769 est_h_americanus2358
GyHoam2a	GyHoam2	722	Homarus americanus	MGID98322 est_h_americanus5401
GyHoam3a	GyHoam3	870	Homarus americanus	MGID98312 est_h_americanus5412
GyPaha1a	GyPaha1	1562	Parhyale hawaiensis	741_1-4_AFHB	http://genome.jgi-psf.org/parha/parha.download.ftp.html
GyPaha2a	GyPaha2	732	Parhyale hawaiensis	741_0_AFHB26204.b2
GyPaha3a	GyPaha3	800	Parhyale hawaiensis	5864_0_AFHB13272.b2_AFHB
GyPaha4a	GyPaha4	689	Parhyale hawaiensis	10574_0_AFHB4423.x1_AFHB
GyPaha5a	GyPaha5	722	Parhyale hawaiensis	0_0_AFHB14058.b2_AFHB
GyPaha6a	GyPaha6	673	Parhyale hawaiensis	10480_0_AFHB40998.g3_AFHB
GyPaha7a	GyPaha7	733	Parhyale hawaiensis	3094_3_AFHB
GyPaha8a	GyPaha8	688	Parhyale hawaiensis	3697_1_AFHB
CoEcrys1a	CoEcrys1	1119	Euphausia crystallorophias	comp11338_c0_seq1
CoEsup1a	CoEsup1	1509	Euphausia superba	contig00846
CoEsup2a	CoEsup2	913	Euphausia superba	contig02254
CoEsup3a	CoEsup3	1030	Euphausia superba	contig19342
CoEsup4a	CoEsup4	329	Euphausia superba	gb|ES543757.1|
CoPeci1a	CoPeci1	1418	Petrolisthes cinctipes	Contig5495
CoPeci2a	CoPeci2	1405	Petrolisthes cinctipes	Contig574
CoPeci3a	CoPeci3	636	Petrolisthes cinctipes	CCAG43292.G1
CoCepu1a	CoCepu1	468	Celuca pugilator	gb|DW176640.1|
CoPaha1a	CoPaha1	842	Parhyale hawaiensis	2612_0_AFHB15258.b2_AFHB
CoPaha2a	CoPaha2	956	Parhyale hawaiensis	1594_1_AFHB
CoPaha 3a	CoPaha3	794	Parhyale hawaiensis	2612_0_AFHB24143.b2_AFHB
CoPaha4a	CoPaha4	1093	Parhyale hawaiensis	2988-1
CoLesa1a	CoLesa1	2501	Lepeophtheirus salmonis	ADND02013164.1
CoLesa2a	CoLesa2	3801	Lepeophtheirus salmonis	ADND02074815.1
CoLesa3a	CoLesa3	2142	Lepeophtheirus salmonis	ADND02104953.1
CoLesa4a	CoLesa4	2301	Lepeophtheirus salmonis	ADND02043341.1
Codapu1-C12	Codapu1	5452	Daphnia pulex	EU528615.1
Codapu2-C1	Codapu2	5600	Daphnia pulex	EU528614.1
Copia-10_DPu-I	Codapu3	5336	Daphnia pulex	repbase
