# Supplementary material for: LTR-Retrotransposons in R. exoculata and Other Crustaceans: The Outstanding Success of GalEa-Like Copia Elements
Source: PLoS One. 2013 Mar 4;8(3):e57675. doi: 10.1371/journal.pone.0057675 (PMC3587641; doi:10.1371/journal.pone.0057675)
Supplement: Table S2 — List of GalEa-like retrotransposons identified. For each element, the corresponding host species and the accession number(s) are indicated. The GalEa nature of the elements was determined following different classification methods: Figure B and SupData E correspond to the phylogenetic analyses; BlastP to the BLAST-based classification method, for which the best GalEa and non-GalEa hits are given with the corresponding E-values. (XLSX) [file pone.0057675.s004.xlsx]

## Sheet: GalEa-like elements
Higher Taxon	Species	Element	Accession Numbers	Method	GalEa Best Hit	E-Value	Non-GalEa Best Hit	E-Value
Chordata	Branchiostoma floridae	CoBranchio1	ABEP02005391	Figure S2
	Branchiostoma lanceolatum	CoBranlan1	JT876534.1	BlastP	RT_GalEa1	4e-33	RT_Retrofit	3e-16
	Ciona intestinalis	CiCo1	DQ913003.2	Terrat and al., 2008
	Molgula tectiformis	CoMol1	CJ341574.1	Figure S2
		CoMol2	CJ419811.1	Figure S2
		CoMol3	CJ420990	Figure S2
Cnidaria	Hydractinia symbiolongicarpus	CoHydra1	AC234860	Figure S2
Crustacea	Lepeophtheirus salmonis	CoLesa2	ADND02074815.1	Figure 4 and Figure S2
		CoLesa3	ADND02104953.1	Figure 4
	Rimicaris exoculata	CoRex1	HF548730 - HF548737	Figure 4 and Figure S2
		CoRex2	HF548738 - HF548744	Figure 4 and Figure S2
		CoRex3	HF548745 - HF548749	Figure 4 and Figure S2
	Chorocaris chacei	CoChoro1	HF5487546 - HF5487547	Figure 4 and Figure S2
	Eumunida sternomaculata	GalEa1	DQ912987.1	Terrat and al., 2008
	Eumunida annulosa	GalEa1	EU097705.1	Terrat and al., 2008
		GalEa2	DQ912993.1	Terrat and al., 2008
		GalEa3	DQ912994.1	Terrat and al., 2008
	Agonida laurentae	GalEa1	DQ912986.1	Terrat and al., 2008
		GalEa2	DQ912989.1	Terrat and al., 2008
		GalEa3	DQ912990.1	Terrat and al., 2008
	Munidopsis recta	CoMure1	HF548752 - HF548753	Figure 4 and Figure S2
	Galathea squamifera	GalEa1	DQ912988.1	Terrat and al., 2008
	Munida gregaria	GalEa1	DQ912983.1	Terrat and al., 2008
	Munida zebra	GalEa1	DQ912984.1	Terrat and al., 2008
	Petrolisthes cinctipes	CoPeci1	Tagmount et al., 2010	BlastP	INT_GalEa1	6e-96	INT_SPM	2e-18
		CoPeci2	Tagmount et al., 2010	BlastP	INT_Olco1	1e-45	INT_Tor2	4e-12
		CoPeci3	CCAG43292.G1; FE831172.1	BlastP	RNaseH_Cico1	4e-21	RNaseH_Melmoth	0.0001
	Maja squinado	CoMaja1	HF548750 - HF548751	BlastP	INT_GalEa1	2e-93	INT_ASSBSV	3e-19
	Celuca pugilator	CoCepu1	DW176640.1	BlastP	RNaseH_GalEa1	6e-34	RNaseH_Araco	0.0007
	Eriocheir sinensis	CoEsi1	JR775724.1	BlastP	RT_GalEa1	3e-42	RT_Araco	4e-11
		CoEsi2	JR773210.1	Figure S2
	Euphausia superba	CoEsup1	Toullec personal communication	BlastP	INT_GalEa1	2e-71	INT_ASSBSV	2e-16
		CoEsup2	Toullec personal communication	Figure 4 and Figure S2
		CoEsup3	Toullec personal communication	Figure 4
		CoEsup4	ES543757.1	BlastP	RNaseH_Zeco2	2e-15	RNaseH_CoDi6.2	0.0001
	Euphausia crystallorophias	CoEcrys1	Toullec personal communication	Figure 4 and Figure S2
	Parhyale hawaiensis	CoPaha1	Jgi: 2612_0_AFHB15258.b2_AFHB	Figure 4
		CoPaha2	Jgi:1594_1_AFHB	BlastP	RNaseH_GalEa1	3e-33	RNaseH_pCal	0.13
		CoPaha3	Jgi: 2612_0_AFHB24143.b2_AFHB	BlastP	INT_GalEa1	2e-19	INT_Tor2	6e-05
Ctenophora	Mnemiopsis leidyi	CoMnemio	AGCP01024244.1; AGCP01005248.1	Figure S2
Echinoderma	Paracentrotus lividus	CoPali1	AM551615.1	Figure S2
Actinopterygii	Cyprinus carpio	CoCycar1	HN151375	BlastP	INT_Zeco2	E-113	INT_MdEV	6e-13
	Danio rerio	Zeco2	DQ913002.1	Terrat et al., 2008
		Zeco1	DQ913001.2	Terrat et al., 2008
	Dicentrarchus labrax	CoDila1	CABK01032996.1	Figure S2
	Gadus morhua	CoGamo1	CAEA01533636.1	Figure S2
	Haplochromis burtoni	CoHabu1	AFNZ01055413.1	Figure S2
	Maylandia zebra	CoMay1	AGTA01055500.1	Figure S2
	Mchenga conophoros	CoCono1	ABPJ01012473.1	Figure S2
	Melanochromis auratus	CoMelau1	ABPL01008581.1	Figure S2
	Neolamprologus brichardi	CoNeo1	AFNY01022989.1	Figure S2
	Oncorhynchus mykiss	CoOnmy1	EZ792763.1	BlastP	INT_Zeco1	3e-46	INT_Cer1	4e-09
		CoOnmy2	EZ885234.1	BlastX	RT_Olco1	5e-35	RT_Araco	0.0002
		CoOnmy3	EZ876093.1	BlastX	RT_Zeco1	2e-37	RT_CoDi6.2	0.37
	Oncorhynchus nerka	CoOnner1	EZ837805.1	Figure S2
	Oreochromis niloticus	CoOreo1	AERX01057963.2	Figure S2
	Oryzias latipes	Olco1	DQ913000.2	Terrat et al., 2008
	Pundamilia nyererei	CoPunmy1	AFNX01060828.1	Figure S2
	Rhamphochromis esox	CoRham1	ABPN01008849.1	Figure S2
	Salmo salar	Saco1	AGKD01016086.1	Figure S2
	Sparus aurata	CoSpar1	FR554682	BlastX	INT_Olco1	4e-72	INT_REV	4e-12
	Xiphophorus maculatus	CoXiphoma1	AGAJ01021299.1	Figure S2
Hemichordata	Saccoglossus kowalevskii	CoSaccoglo1	ACQM01121239.1	Figure S2
Mollusca	Crassostrea gigas	CoCrassos1	CU999318.1	Figure S2
	Crepidula fornicata	CoCre1	EZ566921.1	Figure S2
	Doryteuthis pealeii	CoDope1	JK336837.1	Figure S2
	Euprymna scolopes	CoEusco1	DW268340.1	BlastP	INT_Zeco1	1e-43	INT_Kabuki	1e-10
	Idiosepius paradoxus	CoIdio1	DB918837.1	BlastP	RT_GalEa1	4e-36	RT_Araco	2e-08
	Lottia gigantea	CoLogi1	FC693657.1	Figure S2
	Sepia officinalis	CoSeof1	FO161620.1; FO178035.1; FO188867.1	Figure S2
Rhodophyta	Porphyridium cruentum	CoPorcru1	HS681201.1; HS723886.1; HS648682.1; HS760695.1; HS723886.1	Figure S2
		CoPorcru2	HS908486.1; HS868349.1; HS811949.1; HS809312.1	Figure S2

## Sheet: crustacean non-GalEa  elements
Species	Element	Accession Numbers	Method	GalEa Best Hit	E-Value	Non-GalEa Best Hit	E-Value
Daphnia pulex	Copia-12_Dpu-I	Repbase: Copia-12_Dpu-I	Figure 4
	Copia-1_Dpu-I	Repbase: Copia-1_Dpu-I	Figure 4
	Copia-10_Dpu-I	Repbase: Copia-10_Dpu-I	Figure 4
Lepeophtheirus salmonis	CoLesa1	ADND02013164.1	Figure 4
	CoLesa4	ADND02043341.1	Figure 4
Parhyale hawaiensis	CoPaha4	Jgi: contig 2988-1	BlastP	INT_Zeco1	0.077	INT_Hydra1-2	9e-50

## Sheet: crustacean Gypsy elements
Species	Element	Accession Numbers
Daphnia pulex	Gypsy-15_DPu-I	Gypsy-15_DPu-I	http://www.girinst.org/repbase/ update/index.html
	Gypsy-22_DPu-I	Gypsy-22_DPu-I	http://www.girinst.org/repbase/ update/index.html
	Gypsy-25_DPu-I	Gypsy-25_DPu-I	http://www.girinst.org/repbase/ update/index.html
	Gypsy-26_DPu-I	Gypsy-26_DPu-I	http://www.girinst.org/repbase/ update/index.html
	Gypsy-27_DPu-I	Gypsy-27_DPu-I	http://www.girinst.org/repbase/ update/index.html
Lepeophtheirus salmonis	GyLesa1	ADND02072466.1	NCBI_wgs
	GyLesa2	ADND02000013.1	NCBI_wgs
	GyLesa3	ADND02000013.1	NCBI_wgs
	GyLesa5	ADND02049798.1	NCBI_wgs
Sacculina carcini	GySac1	HF548807
	GySac2	HF548808
Penaeus monodon	GyPemo1	MGID126613 est_p_monodon329, HF548819 - HF548819	http://www.marinegenomics.org/
	GyPemo2	MGID126443 est_p_monodon136+XXX	http://www.marinegenomics.org/
Litopenaeus vanameii	GyLiva1	MGID352304 CK591125.1	http://www.marinegenomics.org/
	GyLiva3	MGID410111 LV_NC_RA12J07r	http://www.marinegenomics.org/
	GyLiva4	MGID408910 LV_NC_RA09J01f	http://www.marinegenomics.org/
	GyLiva5	MGID410477 LV_NC_RA13E21f	http://www.marinegenomics.org/
	GyLiva6	MGID353368	http://www.marinegenomics.org/
Rimicaris exoculata	GyRex1	HF548771 - HF548778
	GyRex2	HF548779 - HF54889
	GyRex3	HF548790 - HF548795
	GyRex4	HF548796 - HF548797
	GyRex5	HF548798
	GyRex6	HF548799
Nematocarcinus burukovskii	GyNem1	HF548804 - HF548805
Chorocaris chacei	GyChoro1	HF548810 - HF548811
	GyChoro2	HF548812 - HF548813
Homarus americanus	GyHoam1	MGID100769 est_h_americanus2358	http://www.marinegenomics.org/
	GyHoam2	MGID98322 est_h_americanus5401	http://www.marinegenomics.org/
	GyHoam3	MGID98312 est_h_americanus5412	http://www.marinegenomics.org/
Orconectes limosus	GyOrli1	HF548806
Agonida laurentae	GyAla1	HF548816
	GyAla2	HF548817 - HF548818
Munidopsis recta	GyMure1	HF548809
Bythograea thermydron	GyBy1	HF548800 - HF548801
Necora puber	GyNeco1	HF548802 - HF548803
Maja squinado	GyMaja1	HF548821
	GyMaja2	HF548822
Euphausia crystallorophias	GyEcrys1	Toullec personal communication
Parhyale hawaiensis	GyPaha1	741_1-4_AFHB	http://genome.jgi-psf.org/parha/parha.download.ftp.html
	GyPaha2	741_0_AFHB26204.b2	http://genome.jgi-psf.org/parha/parha.download.ftp.html
	GyPaha3	5864_0_AFHB13272.b2_AFHB	http://genome.jgi-psf.org/parha/parha.download.ftp.html
	GyPaha4	10574_0_AFHB4423.x1_AFHB	http://genome.jgi-psf.org/parha/parha.download.ftp.html
	GyPaha5	0_0_AFHB14058.b2_AFHB	http://genome.jgi-psf.org/parha/parha.download.ftp.html
	GyPaha6	10480_0_AFHB40998.g3_AFHB	http://genome.jgi-psf.org/parha/parha.download.ftp.html
	GyPaha7	3094_3_AFHB	http://genome.jgi-psf.org/parha/parha.download.ftp.html
