# Supplementary material for: LTR-Retrotransposons in R. exoculata and Other Crustaceans: The Outstanding Success of GalEa-Like Copia Elements
Source: PLoS One. 2013 Mar 4;8(3):e57675. doi: 10.1371/journal.pone.0057675 (PMC3587641; doi:10.1371/journal.pone.0057675)
Supplement: Table S3 — Comparison of CD1 and CD2 primers with Copia sequences. Dissimilarities at nucleic or amino-acid levels are indicated in red. (XLSX) [file pone.0057675.s005.xlsx]

## Sheet: Feuil1
Species	Elements	Nucleotidic sequence	Proteic sequence
	primer CD1	ARR GCN MGN YTN GTN GC	KARLVA
Maja squinado	CoMaja1	AGG GCG AGG CUG GUG GC	RARLVA
Euphausiacea superba	CoEsup 3	AAA GCC CGG CUU GUU GC	KARLVA
Parhyale hawaiensis	CoPaha1	AAA GCG CGA UUG GUU GC	KARLVA
Lepeophtheirus salmonis	CoLesa2	AAA UCA AGA CUG GUA GC	KSRLVA
Lepeophtheirus salmonis	CoLesa3	AAG ACA AGA UUA GUA GU	KTRLVV
Lepeophtheirus salmonis	CoLesa4	AAA GAA AGA UUA GUA UU	KERLVL
Dapnhia pulex	Copia-1_Dpu-I	AAA GCA AGA CUA GUA GC	KARLVA
Rimicaris exoculata	CoRex1	AAA GUG CAU UUA GUG GC	KVHLVA
Rimicaris exoculata	CoRex2	AAG GCC AGG CUU GUA GC	KARLVA
Drosophila simulans	Copia	AAA GCU AGA UUG GUU GC	KARLVA
Drosophila melanogaster	1731	AAG GCA CGA CUA GUA GC	KARLVA
Nicotiana tabacum	Tnt1	AAA GCU CGA UUG GUG GU	KARLVV
Ciona intestinalis	Cico1	AAA GCC AGG CUA GUG GC	KARLVA
Saccharomyces cerevisae	Ty4	AAG GCU AGG AUA GUC UG	KARIVC
Kluyveromyces marxianus	Tkm1	AAG UGC AGA CUA GUU GC	KCRLVA
	primer CD2	TAY GTN GAY GAY NTN NT	YVDDLF
Munidopsis recta	CoMure1	UAC GUU GAC GAU CUU UU	YVDDLF
Chorocharis chacei	CoChoro1	UAU GUU GAC GAU UUC UU	YVDDFL
Euphausiacea cristallo	CoCrys1	UAU GUG GAU GAC UUC UU	YVDDFL
Euphausiacea superba	CoEsup 3	UAC GUA GAC GAC UUC CU	YVDDFL
Parhyale hawaiensis	CoPaha1	CAU GUG GAU GAU UUC UA	HVDDFY
Lepeophtheirus salmonis	CoLesa1	UAU GUA GAU GAU AUU UU	YVDDIL
Lepeophtheirus salmonis	CoLesa2	CAU GUU GAU AAU UUG UU	HVDNLL
Lepeophtheirus salmonis	CoLesa4	UAU GUU GUC AAU AUU UU	YVVNIL
Dapnhia pulex	Copia-1_Dpu-I	UGG GUG GAU GAC GGU CU	WVDDGL
Rimicaris exoculata	CoRex2	UAC AUG GAU GAC UUC UU	YMDDFL
Rimicaris exoculata	CoRex3	CAU GUG GAU GAU UAU UU	HVDDYF
Drosophila simulans	Copia	UAU GUA GAU GAU GUG GU	YVDDVV
Drosophila melanogaster	1731	UAU GUU GAU GAU UUA AU	YVDDLI
Nicotiana tabacum	Tnt1	UAU GUG GAU GAC AUG CU	YVDDML
Ciona intestinalis	Cico1	UAU GUG GAU GAC AUU UU	YVDDIL
Saccharomyces cerevisae	Ty4	UAU GUU GAU GAC UGC GU	YVDDCV
Kluyveromyces marxianus	Tkm1	UUU GUC GAU GAC AUG CU	FVDDML

## Sheet: Feuil2
								ANN ANR TCR TCN ACR TA
		CD1	ARR GCN MGN YTN GTN GC	KARLVA			CD2	TAY GTN GAY GAY NTN NT	YVDDL
	Maja squinado	Comaja1	AGG GCG AGG CUG GUG GC	RARLVA		Munidopsis recta	Comur1	UAC GUU GAC GAU CUU UU	YVDDLF
	Euphausiacea superba	Coesup 3	AAA GCC CGG CUU GUU GC	KARLVA		Chorocharis	Cochoro1	UAU GUU GAC GAU UUC UU	YVDDFL
	Parhyale hawaiensis	Copaha1	AAA GCG CGA UUG GUU GC	KARLVA		euphausiacea cristallo	Coecris1	UAU GUG GAU GAC UUC UU	YVDDFL
	Lepeophtheirus salmonis	Colesa1	AAG GCA CGG CUA GUA GC	KARLVA		Euphausiacea superba	Coesup 3	UAC GUA GAC GAC UUC CU	YVDDFL
	Lepeophtheirus salmonis	Colesa2	AAA UCA AGA CUG GUA GC	KSRLVA		Parhyale hawaiensis	Copaha1	CAU GUG GAU GAU UUC UA	HVDDFY
	Lepeophtheirus salmonis	Colesa3	AAG ACA AGA UUA GUA GU	KTRLVV		Lepeophtheirus salmonis	Colesa1	UAU GUA GAU GAU AUU UU	YVDDIL
	Lepeophtheirus salmonis	Colesa4	AAA GAA AGA UUA GUA UU	KERLVL		Lepeophtheirus salmonis	Colesa2	CAU GUU GAU AAU UUG UU	HVDNLL
	Dapnhia pulex	Codapu1	AAA GCA AGA CUA GUA GC	KARLVA		Lepeophtheirus salmonis	Colesa4	UAU GUU GUC AAU AUU UU	YVVNIL
	Rimicaris exoculata	corex1	AAA GUG CAU UUA GUG GC	KVHLVA		Dapnhia pulex	Codapu1	UGG GUG GAU GAC GGU CU	WVDDGL
	Rimicaris exoculata	corex2	AAG GCC AGG CUU GUA GC	KARLVA		Rimicaris exoculata	corex1	UAU GUU GAC GAU UUC UU	YVDDFL
	Rimicaris exoculata	corex3	AAA GCU AGA CUA GUC GC	KARLVA		Rimicaris exoculata	corex2	UAC AUG GAU GAC UUC UU	YMDDFL
						Rimicaris exoculata	corex3	CAU GUG GAU GAU UAU UU	HVDDYF
	Drosophila simulans	Copia	AAA GCU AGA UUG GUU GC	KARLVA		Drosophila simulans	Copia	UAU GUA GAU GAU GUG GU	YVDDVV
	Drosophila melanogaster	1731	AAG GCA CGA CUA GUA GC	KARLVA		Drosophila melanogaster	1731	UAU GUU GAU GAU UUA AU	YVDDLI
	Nicotiana tabacum	Tnt1	AAA GCU CGA UUG GUG GU	KARLVV		Nicotiana tabacum	Tnt1	UAU GUG GAU GAC AUG CU	YVDDML
	Ciona intestinalis	Cico1	AAA GCC AGG CUA GUG GC	KARLVA		Ciona intestinalis	Cico1	UAU GUG GAU GAC AUU UU	YVDDIL
	Saccharomyces cerevisae	Ty4	AAG GCU AGG AUA GUC UG	KARIVC		Saccharomyces cerevisae	Ty4	UAU GUU GAU GAC UGC GU	YVDDCV
	Kluyveromyces marxianus	Tkm1	AAG UGC AGA CUA GUU GC	KCRLVA		Kluyveromyces marxianus	Tkm1	UUU GUC GAU GAC AUG CU	FVDDML
